# Supplementary material for: Agreement and correlation of abdominal skeletal muscle area measured by CT and MR imaging in cirrhotic patients
Source: BMC Med Imaging. 2022 Nov 24;22:205. doi: 10.1186/s12880-022-00932-0 (PMC9694820; doi:10.1186/s12880-022-00932-0)
Supplement: Supplementary file 1 — Additional file 1. Table S1. The original data of the baseline clinical characteristics of the patients. [file 12880_2022_932_MOESM1_ESM.xlsx]

## Sheet: Sheet1
supplementary Table 1. Clinical Features of the Patients
	Sex	Age	Height	6-meter walk
1	male	63	1.7	7.09
2	female	67	1.6	8.18
3	female	58	1.7	9.56
4	male	72	1.7	6.22
5	male	73	1.7	11.91
6	male	66	1.77	11.5
7	female	55	1.55	6.25
8	male	66	1.68	7.38
9	male	66	1.67	12.8
10	female	50	1.58	6.89
11	female	64	1.6	5.7
12	male	63	1.6	7.46
13	male	57	1.77	5.28
14	male	43	1.85	6.47
15	male	61	1.65	7.5
16	female	69	1.64	9.9
17	male	62	1.64	7.1
18	male	29	1.72	6.23
19	female	56	1.58	10.3
20	male	45	1.75	7.12
21	male	53	1.68	6.6
22	male	58	1.69	6.67
23	female	67	1.63	7.43
24	female	82	1.58	9.86
25	female	63	1.7	6.43
26	male	66	1.7	10.16
27	male	85	1.78	15.84
28	female	58	1.62	7.37
29	male	58	1.69	6.67
30	female	84	1.62	15.8
31	male	43	1.7	7.19
32	male	34	1.7	6.99
33	male	61	1.65	7.5
34	male	43	1.85	6.47
35	male	61	1.65	7.5
36	male	43	1.85	6.47
37	male	72	1.6	6.22
38	female	69	1.64	9.9
Note: The supplementary Table 1 shows the clinical data of the patients in terms of age, height, and 6-meter walk.
